# Supplementary material for: Design and Optimization of a Tapered Magnetic Soft Continuum Robot for Enhanced Navigation in Cerebral Vasculature
Source: Micromachines (Basel). 2025 Jun 12;16(6):701. doi: 10.3390/mi16060701 (PMC12195137; doi:10.3390/mi16060701)
Supplement: Supplementary file 1 [file micromachines-16-00701-s001.zip]

Archive with 6 entries (5 files):
- supplementary materials/
- supplementary materials/Movie S1.mp4
- supplementary materials/Movie S2.mp4
- supplementary materials/Movie S3.mp4
- supplementary materials/Movie S4.mp4
- supplementary materials/SI appendix.pdf
